# Supplementary material for: PAC1 constrains type 2 inflammation through promotion of CGRP signaling in ILC2s
Source: J Clin Invest. 2024 Sep 17;134(21):e180109. doi: 10.1172/JCI180109 (PMC11527444; doi:10.1172/JCI180109)
Supplement: Supporting data values [file jci-134-180109-s215.xlsx]

## Sheet: 1A
Figure 1A (Eosinophils%)
	PBS	Alternaria
Pac1+/+	3.8	9.69
	1.97	11.1
	2.4	4.17
	4.26	5.38
	4.15	12.3
		7.79
		9.17
		9.21
Pac1-/-	3.47	12.6
	4.01	11.8
	5.27	13.9
	5	17.7
	3.04	10.3
		11.5
		22.8
		13.9

## Sheet: 1B
Figure 1B (Eosinophil number)
	PBS	Alternaria
Pac1+/+	145118	494377
	88796.1	271836
	92171.1	251568
	163950	396731
	147617	613996
		397041
		373798
		483387
Pac1-/-	71424.7	1.13679e+06
	93722.4	861266
	106248	679211
	77908.4	1.18283e+06
	67727.3	649688
		573866
		1.07578e+06
		725125

## Sheet: 1C
Figure 1C (Eosinophils%)
Pac1+/+	Pac1-/-
34.3	48.1
16.4	43.3
20.9	31.8
21.8	38.8
19.2	39.6

## Sheet: 1D
Figure 1D (Eosinophil number)
Pac1+/+	Pac1-/-
21632.5	64014.8
10807.4	37620.7
12094	23993.5
13550.9	38952.1
14949	24936.5

## Sheet: 1E
Figure 1E (Relative expression level)
	IL5	IL13
Pac1+/+	1	1
	0.967894	1.54793
	0.576131	0.984356
	0.572888	0.991603
	0.960389	1.50643
	1.02763	1.52144
Pac1-/-	1.33072	1.70585
	0.972031	1.84642
	2.20086	4.53275
	1.47559	10.2283
	2.01183	8.81366
	1.63617	3.05307

## Sheet: 1F
Figure 1F (Histological Score)
Pac1+/+	Pac1-/-
2	4
2	3
1	3
2	4
3	4

## Sheet: 1H
Figure 1H (Eosinophils%)
	PBS	Alternaria
Pac1+/+ Rag1-/-	4.47	11.8
	3.74	9.98
	4.15	12.9
	4.54	6.47
	7.84	8.78
		8.64
		7.5
		9.6
		12.7
		7.71
		14.9
		8.08
		5.68
		7.71
Pac1-/- Rag1-/-	6.53	17.6
	3.37	19.8
	6.38	14.7
	8.14	22
		11.7
		9.93
		8.38
		10.8
		14.4
		9.22
		10.3
		11.7
		16.5

## Sheet: 1I
Figure 1I (Eosinophils%)
	PBS	Alternaria
Pac1+/+ Rag1-/-	159674	326112
	244743	361278
	146080	334375
	150081	185293
	276400	314429
		238746
		218396
		345213
		415889
		255676
		507592
		246839
		293947
		338789
Pac1-/- Rag1-/-	212000	592905
	103760	769744
	215520	460412
	241668	732042
		537440
		406718
		326526
		559207
		580101
		540450
		599229
		478723
		256309

## Sheet: 1J
Figure 1J (Histological Score)
Pac1+/+ Rag1-/-	Pac1-/- Rag1-/-
1	2
1	3
1	3
2	1
1	2

## Sheet: S1B
Supplemental Figure 1B (Eosinophils%)
Pac1+/+	Pac1-/-
5.05	9
5.57	10.2
3.6	11.5
4.72	11.5

[truncated: 56 more sheets: S1C, S1E, 2A, 2B, 2C, 2E, 2F, 2G, 2H, 2I, 2J, 2K, 2L, 2M, 2N, 2O, S2A, S2C, S2E, S2F …]
